# Supplementary material for: Bioinspired Synthesis of Graphene-Based Anatase TiO2 Nanoparticles/Nanorods Hierarchical Structure with Enhanced Capacity in Lithium-Ion Batteries
Source: Biomimetics (Basel). 2025 Feb 27;10(3):144. doi: 10.3390/biomimetics10030144 (PMC11940773; doi:10.3390/biomimetics10030144)
Supplement: Supplementary file 1 [file biomimetics-10-00144-s001.zip]

Archive with 1 entries (1 files):
- biomimetics-3496439-supplementary.pdf
